# Supplementary material for: MLR and dMLR Predict Locoregional Control and Progression-Free Survival in Unresectable NSCLC Stage III Patients: Results from the Austrian Radio-Oncological Lung Cancer Study Association Registry (ALLSTAR)
Source: J Clin Med. 2025 Dec 15;14(24):8876. doi: 10.3390/jcm14248876 (PMC12734154; doi:10.3390/jcm14248876)
Supplement: Supplementary file 1 [file jcm-14-08876-s001.zip]

Archive with 1 entries (1 files):
- jcm-3962885-supplementary.pdf
